# Supplementary material for: Individual metabolomic signatures of circadian misalignment during simulated night shifts in humans
Source: PLoS Biol. 2019 Jun 18;17(6):e3000303. doi: 10.1371/journal.pbio.3000303 (PMC6581237; doi:10.1371/journal.pbio.3000303)
Supplement: S1 Data — Metabolite levels (μM) are log2 transformed. (XLSX) [file pbio.3000303.s007.xlsx]

## Sheet: SampleList
SampleName

## Sheet: MetaboliteList
MetabID
