# Supplementary material for: Individual metabolomic signatures of circadian misalignment during simulated night shifts in humans
Source: PLoS Biol. 2019 Jun 18;17(6):e3000303. doi: 10.1371/journal.pbio.3000303 (PMC6581237; doi:10.1371/journal.pbio.3000303)
Supplement: S2 Data — (XLSX) [file pbio.3000303.s008.xlsx]

## Sheet: Fig 1A
MetabID

## Sheet: Fig 1B
Condition

## Sheet: Fig 1DE
Condition

## Sheet: Fig 1F
Condition

## Sheet: Fig 2A
Metabolite

## Sheet: Fig 2B
Metabolite

## Sheet: Fig 2C
Metabolite

## Sheet: Fig 2D
Metabolite

## Sheet: Fig 3A
Subject

## Sheet: Fig 3B
Subject

[truncated: 13 more sheets: Fig 3C, Fig 3D, Fig 3E, Fig 3F, Fig 3G, Fig 3H, Fig 4, Fig S2C, Fig S2D, Fig S3, Fig S4, Fig S5A, Fig S5B]
