# Supplementary material for: Individual metabolomic signatures of circadian misalignment during simulated night shifts in humans
Source: PLoS Biol. 2019 Jun 18;17(6):e3000303. doi: 10.1371/journal.pbio.3000303 (PMC6581237; doi:10.1371/journal.pbio.3000303)
Supplement: S3 Data — (CSV) [file pbio.3000303.s009.csv]

Metabolite	HMDB	Class	qCirc	qBehav	BIC_Circ	BIC_Behav	Influence
Alanine	HMDB00161	Amino acid	0.339902072365819	6.28129515500454e-18	272.758656948619	189.034532419286	Behavioural
Proline	HMDB00162	Amino acid	0.0168201929039035	1.82309035712131e-14	227.051198338489	168.258578784296	Behavioural
Leucine	HMDB00687	Amino acid	1.50386168172026e-05	4.00082516194445e-08	251.303531292025	241.066809918441	Behavioural
Isoleucine	HMDB00172	Amino acid	8.15070258922586e-08	4.14069117540854e-11	229.144337118361	216.479869684748	Behavioural
Asparagine	HMDB00168	Amino acid	0.00176495105340049	9.15317465297387e-12	241.23701416117	201.536058345819	Behavioural
Arginine	HMDB00517	Amino acid	0.0600550953650812	7.55530611008476e-07	202.009892545764	178.283550242277	Behavioural
Acetyl-Ornithine	HMDB03357	Biogenic Amine	0.00713561723164069	2.33785335918348e-06	513.239752850214	497.192511063618	Behavioural
Citrulline	HMDB00904	Amino acid	2.83584880848602e-05	9.84116670231405e-07	198.467578990847	193.269984674225	Behavioural
Tyrosine	HMDB00158	Amino acid	9.32264881630717e-06	1.33876646482462e-09	217.820484308674	202.085235947299	Behavioural
Ornithine	HMDB00214	Amino acid	0.000108105000199626	6.64544330413434e-06	217.279920150253	212.985284769566	Behavioural
Lactic acid	HMDB00190	Organic Acid	0.00315148365120067	3.19553586931722e-13	312.74319417823	264.213729286676	Behavioural
beta-Hydroxybutyric acid	HMDB00357	Organic Acid	3.58352751776384e-05	1.66254904804047e-12	642.934775684461	608.222585804557	Behavioural
Pyruvic acid	HMDB00243	Organic Acid	0.00677844404416875	9.35741194725161e-17	200.847578798369	132.861155445755	Behavioural
Hippuric acid	HMDB00714	Organic Acid	0.339902072365819	2.40307258077247e-07	680.310449451003	650.164069183002	Behavioural
Glucose	HMDB00122	Other	0.577205260106349	3.55820644799432e-05	161.288875756498	141.214763224601	Behavioural
LYSOC18:2	HMDB10386	Lysophospholipid	0.0597750981689038	4.82985768224217e-08	330.088986314456	300.28065360222	Behavioural
C2	HMDB00201	Acylcarnitine	0.0316379407252411	3.04061204082512e-05	328.049739497919	313.972859105789	Behavioural
C5	HMDB13128	Acylcarnitine	0.634184455273813	0.000775465250264943	286.687111627999	272.858568982705	Behavioural
C6	HMDB00705	Acylcarnitine	0.298902167915021	0.000112380034355647	270.94526033153	255.013204296524	Behavioural
C8	HMDB00791	Acylcarnitine	0.021058586463534	2.12884006514431e-06	394.2969346898	375.45167478135	Behavioural
C10:2	HMDB06469	Acylcarnitine	0.451418178532016	1.13124889369951e-05	345.23703989692	323.305428618208	Behavioural
C10	HMDB00651	Acylcarnitine	0.0243777606077889	7.85212766335006e-05	295.183074563815	283.888904285873	Behavioural
C14:2	HMDB13331	Acylcarnitine	0.00363196443290191	6.78546545351197e-07	306.259299089461	288.642349689513	Behavioural
C16:1	HMDB13207	Acylcarnitine	0.0295117610500445	7.06593629076396e-07	-64.1608472875336	-86.4927208852173	Behavioural
Phenylalanine	HMDB00159	Amino acid	4.4711784762343e-05	0.000766664493758063	139.69752147703	147.424448313951	Circadian
Methionine-Sulfoxide	HMDB02005	Biogenic Amine	0.000202866397953611	0.0218495268245541	597.512368178946	608.809943134219	Circadian
Tryptophan	HMDB00929	Amino acid	2.34266872113766e-05	0.407176139136734	198.695031412196	221.569234866272	Circadian
TMAO	HMDB00925	Other	0.010820371135996	0.168975124542596	958.048149027072	964.63202179681	Circadian
Methylhistidine	HMDB00001	Amino acid	2.31856613210127e-05	0.0030918881656248	427.565701338248	440.797240931759	Circadian
Methylmalonic acid	HMDB00202	Organic Acid	0.000930257917781133	0.000991202665088906	255.326298885063	257.075073598327	Circadian
Indole acetic acid	HMDB00197	Organic Acid	1.01979133141498e-10	4.31413538156982e-06	272.069569042578	299.15559110245	Circadian
LYSOC14:0	HMDB10379	Lysophospholipid	0.57490205439569	0.110349788007654	292.783046961343	289.481958012351	Neither
